# Supplementary material for: Occurrence, Distribution and Toxins of Benthic Cyanobacteria in German Lakes
Source: Toxics. 2023 Jul 25;11(8):643. doi: 10.3390/toxics11080643 (PMC10458227; doi:10.3390/toxics11080643)
Supplement: Supplementary file 1 [file toxics-11-00643-s001.zip]

Archive with 1 entries (1 files):
- toxics-2494360-supplementary.pdf
